# Supplementary material for: Combined Metabolomic Analysis of Plasma and Urine Reveals AHBA, Tryptophan and Serotonin Metabolism as Potential Risk Factors in Gestational Diabetes Mellitus (GDM)
Source: Front Mol Biosci. 2017 Dec 21;4:84. doi: 10.3389/fmolb.2017.00084 (PMC5742855; doi:10.3389/fmolb.2017.00084)
Supplement: Supplementary file 2 [file DataSheet1.XLSX]

## Sheet: Tabelle1
Supplementary table S1. List of detected and quantified compounds by GC-MS, BMI and week of pregnancy
Given values are 3 technical replicates of plasma samples per patient at three time points of the oGTT (0, 60 and 120 (A,B and C) minutes after glucose intake). Values for BMI and week of pregnancy are determined as described in method section.
Response factors were determined as the ratio of the peak area of the analyte and the internal standard (quant m/z).
Metabolites were analysed as their (methoxime)-trimethylsilyl [(MeOx) (TMS)] derivatives. Given are the names of identified metabolites, for not annotated analytes (NA) retention time is given. Additional information, i.e. chemical formula, CAS number and PubChem ID is also given for respective metabolites.
N					1	2	3	4	5	6	7	8	9	10	11	12	13	14	15	16	17	18	19	20	21	22	23	24	25	26	27	28	29	30	31	32	33	34	35	36	37	38	39	40	41	42	43	44	45
Case					P1A	P1A	P1A	P1B	P1B	P1B	P1C	P1C	P1C	P2A	P2A	P2A	P2B	P2B	P2B	P2C	P2C	P2C	P3A	P3A	P3A	P3B	P3B	P3B	P3C	P3C	P3C	P4A	P4A	P4A	P4B	P4B	P4B	P4C	P4C	P4C	P5A	P5A	P5A	P5B	P5B	P5B	P5C	P5C	P5C
ProbLev1					control	control	control	control	control	control	control	control	control	control	control	control	control	control	control	control	control	control	control	control	control	control	control	control	control	control	control	control	control	control	control	control	control	control	control	control	control	control	control	control	control	control	control	control	control
BMI					16.6	16.6	16.6	16.6	16.6	16.6	16.6	16.6	16.6	18.9	18.9	18.9	18.9	18.9	18.9	18.9	18.9	18.9	20.2	20.2	20.2	20.2	20.2	20.2	20.2	20.2	20.2	23	23	23	23	23	23	23	23	23	23	23	23	23	23	23	23	23	23
Week of Pregnancy					15	15	15	15	15	15	15	15	15	20	20	20	20	20	20	20	20	20	19	19	19	19	19	19	19	19	19	18	18	18	18	18	18	18	18	18	15	15	15	15	15	15	15	15	15
	MSI level of identification confidence**	Molecular formula	CAS	PubChem ID
2,4-dihydroxybutyrate	2	C4H8O4	1518-62-3	192742	0.00589473	0.0121093	0.0067535	0.00473715	0.0187921	0.00674929	0.00926089	0.00785858	0.0073417	0.00960605	0.00770572	0.0106602	0.00716504	0.0209134	0.010233	0.00999669	0.00602908	0.0123525	0.0166887	0.00756761	0.0172254	0.00449105	0.00670414	0.0149726	0.00899434	0.00558566	0.00689687	0.0267735	0.0104293	0.00637765	0.0193573	0.00668786	0.0291134	0.00918138	0.00346374	0.0115504	0.00791457	0.0034529	0.00629378	0.0137358	0.013216	0.00653028	0.00636033	0.00418432	0.00627429
2-hydroxybutanoic acid (synonyms 2-hydroxybutyrate, α-hydroxybutyric acid, AHBA )	2	C4H8O3	565-70-8	11266	0.206113	0.090454	0.0886945	0.07794	0.146586	0.184242	0.0933735	0.0819586	0.156557	0.21902	0.150292	0.197227	0.155079	0.412616	0.000863946	0.181917	0.201557	0.261337	0.302395	0.20072	0.0159534	0.200827	0.39979	0.313112	0.313289	0.164243	0.160868	0.184591	0.152032	0.131	0.307024	0.150085	0.214855	0.147737	0.241971	0.164722	0.267928	0.00541649	0.218177	0.355619	0.301809	0.156484	0.158767	0.165854	0.188036
3-hydroxybutanoic acid (synonym: 3-hydroxybutyrate)	1	C4H8O3	300-85-6	441	0.0692206	0.0400874	0.0566654	0.0321316	0.0576505	0.0886161	0.031703	0.0252285	0.0249838	0.131808	0.092918	0.0943925	0.0198665	0.0413441	0.0765802	0.0186518	0.0162862	0.0096643	0.346053	0.220473	0.336667	0.0313243	0.0603175	0.0423777	0.0139426	0.0138655	0.0164582	0.104287	0.0817664	0.0836326	0.0567605	0.0283157	0.0516464	0.0328665	0.0549095	0.0197875	0.0947302	0.0645159	0.118338	0.0309276	0.0329632	0.0300665	0.0124734	0.0144965	0.0233512
4-Hydroxyproline	2	C5H9NO3	6912-67-0	825	0.070472	0.0467346	0.095622	0.0134957	0.0356907	0.0306856	0.0185626	0.0131009	0.0686599	0.0292451	0.0118263	0.0221679	0.0727085	0.0361678	0.0347672	0.0369036	0.0807939	0.0254526	0.0407016	0.0836155	0.100309	0.126693	0.0857012	0.121101	0.0334993	0.0180138	0.0554332	0.0193428	0.0805743	0.0220125	0.0530037	0.0405003	0.0356817	0.0647945	0.0579717	0.0369301	0.0350796	0.0191336	0.0967455	0.0331906	0.0803633	0.056011	0.0392286	0.0209644	0.0634001
Alanine*	1	C3H7NO2	56-41-7	5950	1.72147	0.82396	2.97607	1.1652	2.99776	1.87965	1.85638	1.35582	2.21585	2.28365	1.51569	2.31252	1.2282	3.42927	0.684121	1.38947	2.32454	1.92776	2.53073	0.907754	1.34561	1.9707	2.13556	1.38628	1.87736	1.31243	0.93596	3.00942	2.4193	2.26097	1.37542	1.74929	1.12126	1.06659	1.45724	2.86877	2.20276	0.685086	2.26011	2.37943	2.109	0.881125	1.60123	1.64969	1.06974
Asparagine	2	C4H8N2O3	70-47-3	6267	0.00129384	0.00142004	0.00197101	0.0221514	0.030095	0.00100452	0.00819294	0.0328874	0.00642904	0.0146857	0.0406486	0.0235875	0.000751546	0.042591	0.00951177	0.00633096	0.00184151	0.01094	0.0363029	0.00205653	0.00703361	0.00110132	0.00148494	0.000771137	0.0188573	0.01969	0.00207106	0.00275153	0.00113629	0.0298659	0.00121068	0.00752403	0.0044537	0.00176886	0.00197741	0.0296383	0.014932	0.00737796	0.00185631	0.0312827	0.00247102	0.000774498	0.00515346	0.017955	0.0028674
Aspartate*	1	C4H7NO4	56-84-8	5960	0.048546	0.0823841	0.0947284	0.0622163	0.100976	0.081481	0.0739043	0.0776953	0.0588106	0.0562352	0.0641739	0.0523569	0.0278633	0.0552708	0.0141646	0.0426071	0.0494862	0.0407401	0.125648	0.162751	0.0717452	0.0629215	0.0950722	0.0423901	0.0901279	0.0765502	0.035568	0.0169127	0.0482515	0.066161	0.0217722	0.0495577	0.0497123	0.0390861	0.0475342	0.0497308	0.0542732	0.0301711	0.0488333	0.0611309	0.0428362	0.0473627	0.0438875	0.0471257	0.0172606
Benzoic acid	2	C7H6O2	6929-04-0	243	0.102265	0.0515739	0.0163113	0.00439371	0.00851634	0.0865616	0.0134865	0.00842103	0.00925796	0.0098595	0.00679575	0.00701393	0.0424943	0.0127774	0.0155046	0.0307269	0.0162684	0.00881699	0.00914083	0.0538135	0.0246471	0.0192505	0.0858566	0.0948424	0.0132423	0.00929955	0.0326215	0.154875	0.0277888	0.00917292	0.122723	0.0290809	0.215338	0.0690066	0.11979	0.0079425	0.0124237	0.013043	0.00880716	0.0153493	0.0102983	0.0271506	0.0147054	0.00958651	0.050234
beta-alanine	1	C3H7NO2	107-95-9	239	0.00290927	0.00161653	0.00250911	0.00174791	0.00281659	0.00204111	0.00180755	0.00151015	0.00393905	0.0032596	0.00113371	0.00171786	0.000284371	0.00270758	0.00145646	0.000910996	0.00147583	0.0025664	0.00160161	0.000766207	0.00301831	0.000577914	0.00123527	0.000582231	0.00182058	0.000982972	0.000625455	0.000564416	0.00116967	0.00118426	0.00159484	0.00149252	0.000811081	0.000684638	0.000307118	0.00237934	0.00186633	0.00113891	0.000447838	0.00352968	0.00187561	0.00129417	0.0022563	0.00151703	0.000517755
Campesterol (putative)	2	C28H48O	474-62-4	173183	0.00353768	0.00297852	0.000253982	0.00149693	0.0014517	0.000699245	0.000217258	0.00443909	0.000857512	0.000166628	0.00310226	0.00066994	0.00162154	0.000363992	0.000244635	0.000366837	0.000348909	0.00022641	0.000427098	0.00408676	0.000210199	0.000724689	0.00226503	0.00217921	0.000752702	0.000483616	0.000801352	0.00119971	0.00090915	0.000554641	0.0036691	0.00146311	0.00824418	0.00361154	0.00703153	0.00149438	0.00054305	0.000488584	0.0005004	0.00163534	0.000821371	0.00250458	0.00142259	0.000247276	0.00255785
Cholesterol 1 TMS 44.32	2	C27H46O	57-88-5	5997	69.5804	36.7176	3.90956	2.54902	6.74795	42.618	3.45072	2.65702	5.98493	5.75445	2.04359	5.30702	27.5305	7.11753	2.62851	9.42905	3.64395	7.37096	6.80322	20.8455	9.52019	4.88823	41.3226	46.3069	11.2454	4.16973	25.2617	33.9595	17.7253	4.82969	72.7327	16.0702	142.623	29.4932	85.1619	8.17393	6.6497	2.66345	3.44636	10.9729	4.63848	21.9761	8.20987	3.55209	36.7953
Citramalate/Malate derivative	3				0.000203858	0.000378087	0.00069376	0.00161391	0.00144533	0.00151558	0.000901668	0.000926847	0.00086224	0.00128643	0.000473677	8.25562e-05	0.000207115	0.000424162	0.000590574	0.000823262	0.000578436	0.00093386	0.00114766	0.00105774	0.00216703	0.00205209	0.00217342	0.000881013	0.00155918	0.00110623	0.000693459	0.000680753	0.000672001	0.00134879	0.00100579	0.00090759	0.000759833	0.00137335	0.000317699	0.00102121	0.00197238	0.00152976	0.00158599	0.00598931	0.00564444	0.00317844	0.00233719	0.00238456	0.00143569
Citrate	1	C6H5O7	77-92-9	311	0.457053	0.911059	1.45145	0.86912	2.32988	1.5746	0.974903	0.863642	2.86182	2.00028	0.864365	1.6883	1.5581	2.68278	1.48263	0.856627	1.35039	1.88219	2.09762	0.818833	2.56048	1.64987	3.43453	1.49126	3.15078	1.17368	1.23248	0.0331099	1.5089	1.11684	0.509839	1.28794	1.49949	1.38573	1.98185	2.55251	1.39648	0.605457	0.977258	2.52495	1.4295	0.863014	1.64331	0.853674	1.00441
Creatinine/Cysteine 21.76	3				0.298965	0.159575	0.107116	0.054498	0.255833	0.144253	0.121401	0.0843205	0.0746807	0.0702435	0.0921576	0.176303	0.22092	0.226065	0.0333863	0.190279	0.112126	0.1274	0.143272	0.162509	0.0529518	0.0570292	0.251117	0.0859711	0.134411	0.0693348	0.211306	0.09009	0.173758	0.0780069	0.219204	0.153138	0.429359	0.26714	0.433876	0.14771	0.0637604	0.0108021	0.124891	0.11424	0.0722413	0.11058	0.0243685	0.0546959	0.176685
Dodecanoic acid	2	C12H24O2	143-07-7	3893	0.175755	0.156087	0.0387136	0.0120029	0.0226127	0.143434	0.0181962	0.01409	0.0182496	0.120817	0.060863	0.103903	0.100405	0.0361815	0.0258669	0.0522745	0.0422948	0.0288183	0.0891887	0.306811	0.10182	0.0504235	0.117059	0.101496	0.0375923	0.0217583	0.0675958	0.195072	0.0838452	0.0324846	0.183874	0.0815779	0.501059	0.143104	0.18947	0.0277035	0.0406143	0.025615	0.0331367	0.0432314	0.0293484	0.0794716	0.0684303	0.0192101	0.125041
Eicosatetraenoic acid,- 5,8,11,14 (Arachidonic acid)	2	C20H32O2	506-32-1	444899	0.312551	0.0854427	0.0234621	0.00836065	0.0757335	0.16527	0.0151282	0.0301954	0.0243304	0.0462135	0.0448044	0.0541372	0.112681	0.0780472	0.0145212	0.0430197	0.0190771	0.0780325	0.150295	0.125285	0.148046	0.0217941	0.285055	0.104812	0.152209	0.0164864	0.181387	0.232999	0.137563	0.0250215	0.15908	0.0309793	0.581431	0.0637623	0.359874	0.0660665	0.0854221	0.0150812	0.0499454	0.0793985	0.0432065	0.0565089	0.0303808	0.00796233	0.158459
Erythronic acid	2				0.0459209	0.031298	0.0720924	0.0582484	0.118328	0.0570304	0.0594084	0.05959	0.127131	0.0989949	0.0623675	0.0752318	0.0329703	0.121872	0.197875	0.0455771	0.0689456	0.106559	0.118956	0.0478213	0.166047	0.0588483	0.107209	0.0491613	0.134981	0.0637888	0.0426714	0.0405521	0.0519811	0.0526912	0.0290181	0.0448382	0.0344526	0.0289135	0.0483223	0.0764857	0.0977322	0.0619161	0.0800858	0.151919	0.112846	0.0336291	0.0776374	0.0600769	0.0270822
Ethanolamine	2	C2H8NO	141-43-5	700	0.101875	0.373934	0.0801061	0.111304	0.04911	0.211443	0.045219	0.0256934	0.16266	0.276382	0.0215461	0.0527239	0.0596736	0.0477363	0.0107234	0.0186382	0.0476572	0.0451942	0.112318	0.0376791	0.402796	0.0268335	0.0481762	0.362043	0.101525	0.086739	0.0688853	0.137093	0.0749501	0.0653536	0.374971	0.0677271	0.256075	0.0531115	0.0968842	0.13197	0.131025	0.225592	0.00643365	0.257806	0.407982	0.177019	0.632527	0.120087	0.0926094
Fructose	2	C6H12O6	57-48-7	5984	2.38549	0.0836438	0.673453	1.12921	4.32226	5.17995	2.13584	1.89172	3.44122	1.84178	1.76568	2.64617	0.562845	6.94896	3.58181	2.54657	0.78698	5.39774	4.21007	0.094436	3.04137	0.79355	3.73637	0.216661	4.60262	1.57142	1.81235	0.229953	2.36528	1.97344	0.302648	1.39279	3.34316	0.37449	4.39894	4.2116	2.8987	2.08196	1.78408	9.43448	2.78662	0.0667178	1.68247	0.623271	0.477886
Glucose	1	C6H12O6	50-99-7	79025	37.5557	16.045	8.8822	4.16162	19.763	40.441	4.91716	3.76714	24.9596	14.9616	3.23308	14.8624	27.4334	28.3936	7.93122	11.9283	9.30578	31.3307	15.6494	13.2285	42.5644	13.22	72.2769	41.0255	32.9157	6.70557	21.9583	42.2758	17.8676	7.28099	36.8203	13.4103	43.8145	12.1406	46.556	16.7995	23.3081	6.9537	7.7697	42.4287	11.1105	22.0651	21.4414	6.92238	25.4557
Glutamate	2	C5H8NO4	56-86-0	611	0.884814	0.984043	1.66078	1.21886	2.21392	1.19807	1.59492	1.29031	2.25189	2.48402	1.35231	1.56723	0.742369	2.73981	2.70059	1.32101	1.64026	1.94571	2.79512	3.21245	3.64144	1.25649	2.39026	0.846036	2.3827	1.51297	0.644423	1.08029	1.51572	2.15068	0.944888	1.79584	1.22942	1.33985	1.36101	2.66968	2.04749	2.15673	1.74871	2.72151	1.80639	0.965379	1.60374	1.57357	0.482863
Glutamine 1	2	C5H10N2O3	56-85-9	5961	0.000536505	0.000761372	0	0.000782528	0.000437029	0.000436545	0.000371219	0.000311813	0.00127253	0.00278485	0	0.00226513	0.000291507	0.00183433	0.000107623	0.000345462	0.000329929	0.000263661	0.00217286	0.000389866	0.000126655	0.000106817	0.00033901	0.00152485	0.000841377	0.000600392	0.000821134	0.0014382	0.000738699	0.000650059	0.00336124	0.0012347	0.00624129	0.000757875	0.00119102	0.00158425	0.000370087	8.57829e-05	0.000214543	0.00152064	0.00210966	0	0.00462939	0.00113212	0.000622355
Glutamine 2	2	C5H10N2O3	56-85-9	5961	0.000895946	0.00275971	0.000810062	0.00477049	0.290456	0.000691769	0.00132703	0.0565804	0.00164214	0.00477657	0.147758	0.104011	0.000427859	0.0555872	0.00278366	0.0171982	0.000877608	0.00285101	0.100925	0.0093622	0.00553263	0.000302986	0.00208386	0.000694943	0.00546993	0.0126416	0.000940074	0.0014382	0.0350777	0.00685724	0.00102826	0.0403598	0.00516274	0.00563642	0.00110067	0.145736	0.0275673	0.00193534	0.00133255	0.0436238	0.00210966	0.00220079	0.00462939	0.0498303	0.00064164
Glutarate	2	C5H6O4	110-94-1	743	0.00393165	0.000886055	0.00108012	0.000904453	0.000892977	0.00153729	0.000692668	0.0015131	0.000889828	0.00108699	0.00088645	0.00043602	0.000583605	0.000393934	0.000143143	0.000456022	0.000700392	0.00040054	0.0014057	0.00523842	0.00186433	0.00173533	0.0018315	0.00228475	0.00171827	0.000659307	0.00220197	0.0125574	0.00111804	0.0010431	0.00273521	0.00122574	0.00219608	0.00232802	0.0018857	0.000865501	0.000640658	0.000718988	0.000490409	0.00163915	0.00136965	0.000660869	0.00200955	0.000512021	0.00326203
Glycerate	2	C3H5O4	600-19-1	752	0.0704812	0.0537251	0.139572	0.0905511	0.176449	0.0549961	0.0989093	0.0936329	0.194524	0.155348	0.107243	0.127935	0.0457423	0.159904	0.220104	0.0873182	0.128922	0.154764	0.186677	0.0867678	0.183648	0.123009	0.132706	0.0790076	0.16934	0.0978275	0.0548885	0.0855176	0.0749784	0.0873483	0.0491061	0.0810556	0.0327477	0.0568617	0.0602073	0.130302	0.101379	0.0695306	0.112002	0.159446	0.137738	0.0457553	0.0817548	0.0774842	0.0329714
Glycerol-3-phosphate	2	C3H9O6P	57-03-4	439162	0.293428	0.0837489	0.0858671	0.0469439	0.51234	0.160082	0.0969987	0.594248	0.269276	0.151889	1.04127	0.156578	0.124949	0.255464	0.093563	0.127394	0.0538453	0.506101	0.777394	0.355208	0.686451	0.0853531	0.52557	0.0799587	0.868992	0.0726835	0.45159	0.236492	0.637773	0.132753	0.103929	0.085925	0.190928	0.0761279	0.319875	0.250103	0.225239	0.0922836	0.188472	0.916558	0.158993	0.048462	0.101926	0.03457	0.129774
Glycine*	1	C2H5NO2	56-40-6	750	0.810209	0.969894	1.32518	0.718069	1.17482	0.566137	1.17402	0.946073	0.707944	1.32164	1.11443	1.00273	0.832859	1.4967	0.70741	1.51066	1.34321	1.01597	1.18019	1.21845	0.943651	0.996413	0.906691	0.835957	0.84613	0.985817	0.57784	1.71094	1.00867	1.21947	0.6425	1.19973	0.514054	1.02838	0.584099	1.15499	0.802617	0.716101	0.85767	0.840912	0.912561	0.82243	0.908806	0.945496	0.450864
Glycolic acid	1	C2H4O3	79-14-1	5460308	0.324245	0.205919	0.0895173	0.0483782	0.0938986	0.220624	0.0689371	0.0690141	0.131157	0.116741	0.0717588	0.0880071	0.112228	0.17648	0.0118964	0.092896	0.0754984	0.156438	0.137047	0.187318	0.181858	0.0611309	0.319174	0.487528	0.149717	0.0798863	0.109327	0.261032	0.103542	0.075967	0.311705	0.087519	0.43746	0.12777	0.244312	0.100397	0.124782	0.0544755	0.0672416	0.122198	0.112727	0.108266	0.127337	0.0777684	0.118595
Heneicosan-1-ol, -n	2	C21H44O	15594-90-8	85014	0.28503	0.188032	0.0304082	0.0167066	0.0338263	0.197912	0.0201605	0.0162156	0.0289135	0.0449558	0.0167378	0.035563	0.152536	0.0383498	0.029419	0.0427581	0.0253764	0.0417139	0.0404396	0.112588	0.0526878	0.0320131	0.166535	0.131172	0.0489875	0.0174525	0.113247	0.263641	0.082253	0.0173705	0.1942	0.0767651	0.507657	0.124688	0.247198	0.0320851	0.0360124	0.0259299	0.0293223	0.0544141	0.036342	0.101151	0.0651193	0.0210968	0.195493
Heptadecanoic acid	2	C17H34O2	506-12-7	10465	0.687104	0.580046	0.0969905	0.0508291	0.124773	0.449594	0.0642458	0.0632104	0.0975228	0.158022	0.078553	0.157504	0.38966	0.129757	0.0644164	0.154558	0.092725	0.142845	0.181911	0.448826	0.14039	0.104542	0.382065	0.405503	0.160623	0.0608764	0.34487	0.422642	0.230885	0.0745941	0.670566	0.195556	1.22491	0.389181	0.694006	0.117603	0.124126	0.0583304	0.110326	0.160744	0.124911	0.320888	0.163206	0.0624094	0.522007
Hexadecanoic acid	2	C16H32O2	57-10-3	985	8.44314	10.5157	1.06337	0.960952	1.10946	3.92137	1.26706	1.35283	0.721818	1.65064	1.45807	1.56192	4.9067	0.948148	1.00661	3.42608	0.925033	1.04806	2.13479	10.5929	2.26623	1.44291	4.56048	4.73651	1.22804	1.15149	3.89331	20.3796	3.84698	1.73567	8.39066	5.18606	17.0277	9.10629	7.16097	1.02051	1.39809	1.35109	1.23098	1.0825	0.793117	5.48418	1.60049	1.09052	5.51371
Hexadecanoic acid, 15methyl, methylester	2	C18H36O2	6929-04-0	522345	1.71727	2.69769	0.140348	0.0562969	0.0587336	0.224082	0.204688	0.155827	0.060199	0.0954052	0.166762	0.100771	0.368784	0.0124239	0.158908	0.97257	0.107712	0.0550658	0.105514	1.71321	0.025165	0.091321	0.256442	0.466988	0.0505554	0.215089	0.8364	0.932278	0.120474	0.284495	1.23734	0.381732	2.35687	1.36385	0.976929	0.0688135	0.0503097	0.171242	0.108485	0.0239421	0.0689438	1.65679	0.124153	0.208955	0.758807
Hexanoicacid	3				0.109881	0.207888	0.0159778	0.0151264	0.00944345	0.121306	0.0171303	0.0183516	0.00599706	0.0139947	0.0137079	0.0152541	0.0487001	0.0138434	0.0143664	0.0294891	0.017593	0.0144165	0.0194379	0.100994	0.00245556	0.0143209	0.0973256	0.174172	0.0119632	0.0256509	0.0543069	0.110651	0.0248227	0.030046	0.181976	0.0610028	0.298664	0.0600224	0.1164	0.0173687	0.0150385	0.0174312	0.0065471	0.00449786	0.0131115	0.0789067	0.0317341	0.022031	0.165324
Histidin/Histamin	3				0.000522937	0.00346696	0.00142461	0.00298838	0.00119912	0.000887936	0.000858646	0.0012188	0.000755628	0.00323319	0.000809702	0.00104711	0.0010413	0.000991739	0.000521036	0.00110965	0.000925955	0.000548915	0.00226975	0.00413788	0.00348325	0.00146568	0.00054555	0.00185467	0.00153754	0.00193934	0.00119383	0.00590497	0.000474651	0.00224925	0.000820881	0.00109789	0.00148666	0.00093453	0.0011148	0.00175639	0.00069595	0.00374489	0.000422961	0.00153277	0.00145032	0.000956658	0.00353739	0.00131751	0.000531405
Hydroxylamine	3				0.120577	0.0770559	0.00699725	0.00379335	0.00628053	0.0631682	0.00418396	0.00384303	0.00243406	0.00912064	0.00318317	0.00533236	0.0406605	0.0086645	0.00288103	0.0136585	0.00783951	0.00960349	0.00561993	0.0323977	0.007734	0.00772052	0.048455	0.118087	0.00863391	0.00519624	0.0424214	0.159748	0.0243419	0.00460745	0.134841	0.0178494	0.154685	0.029357	0.075514	0.00424268	0.0078882	0.00563889	0.00291099	0.00836797	0.00674279	0.0495505	0.0142322	0.00453749	0.0829067
Hypotaurine	2	C2H7NO2S	300-84-5	107812	0.000973256	0.000471749	0.0031703	0.00276258	0.00489793	0.00374541	0.00321392	0.00277569	0.00419671	0.00611398	0.00297237	0.0046047	0.00035413	0.00594301	0.00639252	0.00251361	0.00311098	0.00511628	0.00471308	0.00143158	0.0103778	0.000893123	0.00143399	0.00218153	0.00576645	0.00315507	0.000841207	0.00524128	0.00114977	0.00207513	0.00107003	0.00259137	0.00193987	0.00194303	0.0016855	0.00435762	0.00397356	0.00404243	0.00158088	0.00705734	0.00456458	0.00286316	0.00467622	0.00374297	0.0006153
Iminodiacetic acid	2	C4H7NO4	142-73-4	8897	0.0602115	0.137545	0.0733861	0.0511725	0.0588985	0.0936088	0.0559218	0.0395318	0.0639075	0.0331012	0.0303589	0.0336966	0.0626269	0.0504947	0.0931078	0.0326112	0.0473735	0.0378189	0.0364328	0.0464551	0.0954867	0.0371054	0.0617514	0.0429569	0.044045	0.0233471	0.0462947	0.157036	0.0515686	0.0195326	0.0338481	0.0316724	0.153628	0.0252144	0.0576121	0.0370296	0.0423678	0.128071	0.0671575	0.0691142	0.0513137	0.111402	0.0545157	0.0374394	0.07861
Internal standard Sorbitol C13					1	1	1	1	1	1	1	1	1	1	1	1	1	1	1	1	1	1	1	1	1	1	1	1	1	1	1	1	1	1	1	1	1	1	1	1	1	1	1	1	1	1	1	1	1
Isoleucin	1	C6H13NO2	61-90-5	6106	0.0313941	0.00561685	0.0138154	0.00341263	0.00555008	0.0121779	0.00473415	0.00390121	0.000691625	0.00677742	0.00507975	0.00502306	0.00434731	0.0109909	0.0595717	0.00750812	0.00732369	0.00215387	0.00858164	0.00973242	0.17084	0.00809166	0.00994282	0.0151975	0.00192083	0.0013362	0.00351417	0.021261	0.00621332	0.00677632	0.0231035	0.00774717	0.0245816	0.0105488	0.0245749	0.00327095	0.00658367	0.0149865	0.00871709	0.000803677	0.0128673	0.00219927	0.00534266	0.0031096	0.00169975
Isovaleric acid	1				0.000482319	0.000334778	0.000142643	0.000108636	5.90137e-05	0.000308381	8.28006e-05	3.09211e-05	9.22428e-05	0.000283021	0.000127521	0.00012533	0.000251662	0.00054343	0.00051902	0.000298131	0.000659144	8.79596e-05	0.000110149	0.000130218	0.000115496	9.26738e-05	0.000424626	0.000326434	0.00026667	3.53334e-05	0.000186674	0.00063543	0.000129531	3.3939e-05	0.00105379	0.000114469	0.00105456	0.000367637	0.000529653	0.000101307	0.000234639	6.38254e-05	5.59851e-05	0.000387918	0.000199631	0.000624612	8.43201e-05	0.000131779	0.000375754
Isovalericacid, 2 oxo	1				0.00172379	0.0018971	0.000317948	0.000205226	0.000347397	0.00266936	0.00155449	0.000241736	8.70482e-05	0.00140599	0.000592929	0.00115975	0.00277168	0.00229321	0.00077859	0.000348514	0.00232659	0.00084897	0.000144853	0.000576904	0.000158041	0.00015014	0.000684801	0.000985773	0.00134789	3.28436e-05	0.000309496	0.00028716	0.000790253	3.4417e-05	0.00281815	0.000240585	0.000810991	0.00161807	0.00258811	0.000254187	0.000287587	0.000495778	0.000106784	0.0026553	0.00070811	0.00140783	0.000611061	0.000736238	0.000675339
Lactic acid	1	C3H5O3	79-33-4	612	4.9263	2.64513	3.38584	2.77583	6.63834	5.46079	3.60739	2.73063	6.32964	3.2122	2.18182	2.86813	3.13588	5.50752	3.27938	3.70997	3.12962	3.22482	4.74758	4.91782	2.43903	3.28184	6.49846	4.80611	6.44771	3.53399	4.43023	7.82909	5.29383	3.67919	4.6698	4.23946	2.91477	3.6276	4.78676	4.43831	3.98286	1.99256	3.29786	11.8865	7.25817	4.47369	5.14559	4.1357	4.32745
Leucine*	1	C6H13NO2	61-90-5	6106	1.4993	1.00041	0.952191	0.273742	0.472721	0.621176	0.435583	0.272056	0.353459	0.824969	0.65288	0.941872	0.849064	0.728329	0.377531	0.684407	0.584388	0.437413	0.990055	1.36011	0.525588	0.60278	0.551577	0.831044	0.324083	0.291132	0.379379	1.22013	0.818187	0.756012	1.67918	0.870973	1.41031	1.07896	0.770993	0.593876	0.429148	0.239875	0.765143	0.273647	0.372638	0.383531	0.200454	0.306558	0.530958
Lysine	1	C6H15N2O2	56-87-1	5962	0.0706856	0.185875	0.257729	0.60245	0.69134	0.507829	0.613606	0.539418	0.578953	1.02465	0.776144	1.0814	0.44421	1.4616	0.431718	0.187837	0.0974523	0.851295	1.24025	0.250085	1.35292	0.114485	0.74128	0.0170769	0.84589	0.688424	0.439027	0.00128559	0.785381	0.80178	0.00848135	0.259943	0.0782623	0.21812	0.193642	1.2625	0.621821	0.310537	0.0251321	0.605069	0.0606479	0.1205	0.396113	0.55808	0.249319
Malate	1	C4H6O5	97-67-6	5459792	0.0117716	0.00895761	0.0185126	0.0163718	0.0143297	0.00891218	0.00944138	0.0372106	0.0133689	0.0119641	0.0268467	0.00839995	0.0113355	0.0108136	0.00809867	0.00683136	0.0143663	0.00831124	0.0127787	0.181921	0.016309	0.0180968	0.0187383	0.0261494	0.0179602	0.00987444	0.00838981	0.0930925	0.00961206	0.0113484	0.0234094	0.00758006	0.010661	0.01183	0.0151898	0.0129197	0.00950388	0.00547909	0.0121819	0.0173485	0.0160109	0.00990682	0.0127409	0.00881874	0.00802691
Methionine	2	C5H11NO2S	63-68-3	6137	0.0343936	0.0532099	0.0619544	0.0396817	0.0862232	0.0587893	0.0456009	0.0365226	0.0590533	0.128804	0.108573	0.126603	0.0282318	0.178898	0.0252462	0.0778712	0.0608812	0.0792763	0.1036	0.055045	0.0396635	0.0287178	0.0493904	0.0112315	0.0643353	0.0454438	0.00960328	0.00123721	0.0390765	0.0769429	0.0155695	0.0518618	0.0228794	0.0267902	0.0227813	0.075909	0.0943445	0.035661	0.0740079	0.112638	0.0668941	0.0503421	0.0388189	0.0619531	0.0125062
myo-Inositol	1	C6H12O6	87-89-8	892	0.512348	0.447027	0.687564	0.363404	0.863104	0.488763	0.439747	0.39515	0.968234	0.480407	0.248537	0.441526	0.287767	0.529266	0.174957	0.283861	0.42066	0.493928	0.777031	0.367027	0.821678	0.543811	0.756853	0.527132	0.85918	0.381933	0.384064	0.316201	0.33897	0.274797	0.313285	0.264758	0.312433	0.2964	0.373749	0.568357	0.355429	0.218637	0.314662	0.556372	0.476157	0.252917	0.418841	0.243183	0.28503
myo-Inositol-phosphate	3				0.257409	0.224435	0.00795891	0.0138774	0.0427063	0.103928	0.0206292	0.0241574	0.0560669	0.0173732	0.0108442	0.020519	0.0910351	0.0693903	0.01407	0.0383678	0.0116283	0.0303069	0.0154366	0.291264	0.0218584	0.00626142	0.013736	0.0730213	0.0667448	0.0149508	0.0751591	0.124491	0.0511313	0.016418	0.449777	0.0837473	0.86235	0.174114	0.298907	0.019465	0.0354463	0.0102293	0.0113707	0.11821	0.031427	0.0825787	0.0117538	0.0134117	0.0897189
NA_RT 35.07	4				26.6868	14.0897	3.93566	2.37523	7.53021	22.2063	2.46186	1.73865	8.78754	5.8372	1.66674	6.27089	17.8714	9.62376	3.02239	3.57691	3.72937	9.06396	6.49335	0.760776	11.2191	4.09644	30.2896	24.0149	13.3264	2.94944	15.6594	2.31236	10.4558	2.86944	18.8821	6.18214	48.5664	7.06347	37.2464	6.13227	7.69857	3.18298	3.39918	12.2418	4.87725	5.50432	7.26201	2.47181	24.7349
NA_RT 47.11	4				0.0970122	0.0164782	0.0137388	0.000893158	0.00368361	0.0130406	0.00131278	0.000971784	0.0179979	0.0043631	0.00011496	0.00199081	0.0111023	0.00430564	0.000243706	0.00376077	0.0141084	0.00964922	0.00561533	0.00494389	0.000534504	0.0538983	0.0308915	0.143011	0.0133114	0.00101153	0.00283184	0.346066	0.00727779	0.00149169	0.200425	0.00778449	0.0530529	0.00856901	0.0586411	0.00386701	0.00357022	0.000275691	0.0108153	0.00410277	0.00680973	0.00695583	0.00440404	0.00156579	0.0138915
NA_RT (3,5 Ditert butyl4hydroxybenzoicacidethylester) 21.40	4				0.677084	0.20413	0.0664713	0.0208332	0.109156	0.214392	0.0866834	0.0515251	0.0811852	0.0903677	0.0436182	0.0919279	0.494161	0.0978818	0.0780522	0.247114	0.0685205	0.0892159	0.0911843	0.128262	0.046154	0.0766694	0.155345	0.522894	0.0965259	0.0723104	0.387701	0.380717	0.234006	0.0690145	0.793322	0.288166	0.578309	0.621534	0.301275	0.0917047	0.0778437	0.0309635	0.0481656	0.113319	0.0670304	0.114235	0.111883	0.0326994	0.504684
NA_RT (Nicotinicacid 1TMS?) 15.34	4				0.00482151	0.0277182	0.0058552	0.0142184	0.00245162	0.019024	0.00679351	0.00598762	0.00186573	0.0175966	0.00234904	0.0027464	0.00122105	0.00121739	0.000326261	0.000670419	0.00335305	0.00293121	0.00745424	0.00448688	0.00268513	0.0031288	0.00157037	0.0408011	0.00189264	0.0132392	0.00725198	0.0136765	0.0110634	0.00853582	0.0122772	0.00970905	0.00514509	0.000997272	0.00292643	0.0104965	0.0199061	0.0137439	0.000584927	0.0254973	0.0464339	0.0220378	0.120154	0.0194546	0.0130556
NA_RT (NIST Diadzin) 31.20	4				0.000621747	0.000672269	0.00155073	0.0401396	0.101949	0.000220595	3.14269e-05	0.012182	0.00327245	0.0455914	0.0227652	0.0872039	0.00472532	0.0297259	0.0460516	2.8192e-05	0.00136116	0.002319	0.200998	0.000591831	0.0790171	0.00126344	0.000318214	0.000829477	3.7905e-05	7.43917e-05	0.0575949	0.00442687	0.01251	0.00275092	0.00344042	0.00278853	0.00247102	3.4834e-05	0.000411508	0.0676223	0.0335139	0.00195645	0.00310061	0.10985	0.00617946	0.00117322	0.0460702	0.0188458	0.000961681
NA_RT (NIST=3Methyl2oxopentanoicacid) 13.80	4				0.000514584	0.0113681	0.00122265	0.00143277	0.00084676	0.00190604	0.00036222	0.000286959	5.58543e-05	0.00308012	0.00128934	0.00203901	0.0137367	0.00460498	0.00242385	0.00213935	0.00207262	0.000601446	0.000315216	0.00208128	0.0012161	0.0017425	0.00141948	0.00237177	9.89103e-05	0.000192482	0.00021824	0.000461321	0.000232433	0.000175364	0.000248889	0.000366725	0.000928696	0.000748654	0.000839658	0.000261539	0.000553544	0.000651166	0.000681287	0.0014993	0.00140212	0.00748827	0.000783342	0.0010889	0.00280789
NA_RT (NIST=Maltose (600)) 29.23	4				0.0969796	0.0493343	0.180545	0.193328	0.242778	0.101364	0.165545	0.132178	0.201511	0.177023	0.133668	0.161745	0.109737	0.207441	0.176505	0.151537	0.250059	0.18008	0.191221	0.0913803	0.113601	0.262247	0.259392	0.115911	0.143754	0.156168	0.0990145	0.117064	0.100614	0.169258	0.0977409	0.1418	0.106735	0.0673259	0.130655	0.205699	0.104066	0.11207	0.138319	0.264921	0.246004	0.22671	0.204402	0.218897	0.0855356
NA_RT 12.05	4				0.409279	0.052285	0.0282046	0.0105011	0.0403567	0.434665	0.0295514	0.0126097	0.0166766	0.0246056	0.01323	0.0761992	0.0378311	0.102678	0.000646074	0.0450799	0.026757	0.0368327	0.021214	0.0622438	0.00948198	0.0253661	0.227982	0.347357	0.0258501	0.0351726	0.0299852	0.398662	0.027237	0.0143654	0.402149	0.0800277	1.51514	0.212217	0.294184	0.0183377	0.0505763	0.00277798	0.0207538	0.0385323	0.0558797	0.0947932	0.0358932	0.0434988	0.24065
NA_RT 13.18	4				0.123703	0.0811261	0.0457246	0.0415923	0.0618323	0.0964098	0.0531845	0.0438067	0.0879746	0.0497942	0.0324793	0.0375532	0.0710746	0.0654099	0.0644621	0.059554	0.0568812	0.0603018	0.0413702	0.072554	0.0738465	0.0467779	0.132087	0.166576	0.0545919	0.0367722	0.072997	0.218488	0.037601	0.0271011	0.204825	0.0400369	0.173076	0.081265	0.148388	0.0381967	0.0285099	0.0280018	0.0248831	0.0603337	0.0419854	0.0532125	0.0596882	0.0419267	0.0952256
NA_RT 13.25	4				0.403236	0.587687	0.139918	0.047056	0.0629999	0.268626	0.0583165	0.0770104	0.0223987	0.0689423	0.0535358	0.0505575	0.319375	0.0469595	0.0560735	0.114383	0.117762	0.041452	0.0603787	0.43841	0.0906837	0.0943326	0.195822	0.311968	0.0504863	0.0375969	0.294749	0.511111	0.161945	0.0474735	0.491647	0.134546	0.93614	0.757571	0.461263	0.0408403	0.0344761	0.0553298	0.079511	0.0389092	0.0844869	0.218313	0.118316	0.028787	0.369488
NA_RT 13.51	4				0.304947	0.206967	0.0325407	0.0194837	0.0349864	0.136635	0.0241717	0.0230029	0.0189583	0.0308599	0.0171544	0.0326383	0.161362	0.0316155	0.021928	0.0682473	0.0274723	0.0240388	0.0451466	0.214452	0.0480863	0.0387139	0.165584	0.247118	0.0455541	0.0303803	0.165526	0.112828	0.0859283	0.0322353	0.356557	0.0845217	0.494248	0.240109	0.383398	0.0387032	0.0263251	0.0179633	0.0224387	0.0349556	0.0295665	0.0982925	0.0404777	0.0207294	0.201948
NA_RT 14.34	4				0.411551	0.122561	0.0393037	0.0467554	0.0741806	0.152547	0.0480536	0.0482764	0.00454547	0.0848657	0.0642282	0.0336398	0.0836339	0.109847	0.00148278	0.0634944	0.0206074	0.0263095	0.0513197	0.124296	0.0404354	0.00685425	0.14097	0.0721662	0.0291716	0.0521536	0.0576424	0.00796713	0.110701	0.0865205	0.263826	0.10749	0.236039	0.13629	0.238996	0.0250493	0.0881404	0.0576161	0.0285555	0.0502362	0.0157331	0.0549004	0.0317417	0.0401592	0.0600217
NA_RT 16.85	4				0.043352	0.0307956	0.0387763	0.0195255	0.0445555	0.0273585	0.0389434	0.0280568	0.0263866	0.015004	0.025572	0.0260512	0.0212786	0.0413796	0.0130101	0.0360571	0.0272626	0.0269184	0.0282773	0.0269033	0.00712522	0.0176747	0.0272619	0.0204397	0.0244137	0.021081	0.0158448	0.0527769	0.0390957	0.0491321	0.0460182	0.0550804	0.0502289	0.0529068	0.0407786	0.0479161	0.0112386	0.00809719	0.0128088	0.012342	0.00759194	0.0124485	0.00468594	0.0119941	0.0157367
NA_RT 16.96	4				0.267135	1.13593	0.0271832	0.0595674	0.0388759	0.197515	0.0284757	0.0157691	0.0580601	0.142384	0.012219	0.076082	0.131038	0.0633251	0.0352076	0.0614796	0.0280482	0.0852281	0.118463	0.0698917	0.161975	0.0228016	0.171697	0.343739	0.0957848	0.0629276	0.185113	0.21614	0.104167	0.0305246	0.371907	0.195772	0.447731	0.147265	0.192428	0.0897571	0.0925832	0.100395	0.0118266	0.137641	0.102205	0.35024	0.328219	0.0644137	0.236836
NA_RT 19.50	4				0.00176958	0.0535439	0.021807	0.0356711	0.0259828	0.0543343	0.0184665	0.0101993	0.0395898	0.0380025	0.0139839	0.0300479	0.0535678	0.0290607	0.000449573	0.00134679	0.0229054	0.025719	0.0531211	0.000520872	0.103812	0.017118	0.0321754	0.000959239	0.0497687	0.0223186	0.0461794	0.120687	0.0363455	0.0162615	0.112027	0.0112259	0.023442	0.000232394	0.0150828	0.0529926	0.0445148	0.0883712	0.0141586	0.130955	0.0189534	0.0259412	0.0276048	0.0324658	0.00252228
NA_RT 19.75	4				0.00132622	0.0037632	0.00238627	0.00309908	0.00812958	0.00433534	0.00561567	0.00528632	0.00230377	0.00494906	0.00792791	0.00701243	0.00102207	0.007978	0.000777707	0.00415269	0.00077943	0.00272039	0.00964849	0.00104749	0.00274904	0.000339119	0.00382409	0.00121959	0.00368303	0.0041435	0.0011433	0.00645683	0.00408272	0.00622688	0.00120287	0.00518451	0.00252489	0.00440418	0.00280419	0.00776064	0.00358017	0.00136479	0.000972311	0.00432632	0.00133662	0.00172521	0.00389533	0.00368858	0.00138035
NA_RT 22.88	4				0.45951	0.17583	0.0781794	0.0119118	0.0615115	0.67833	0.0507864	0.0229441	0.0612755	0.0755459	0.0184555	0.0529893	0.215751	0.0672996	0.0912971	0.132636	0.0758391	0.0779638	0.0514576	0.0976435	0.362513	0.0831021	0.387098	0.318272	0.0646587	0.033932	0.177834	0.309232	0.122102	0.0295666	0.505779	0.15323	1.14597	0.332981	0.558165	0.0614905	0.0614724	0.0498693	0.035213	0.0838783	0.051978	0.110619	0.132354	0.0325447	0.345785
NA_RT 23.58	4				0.0490182	0.0179635	0.00427158	0.00136241	0.0115189	0.0266103	0.00720091	0.00504652	0.00641933	0.00759061	0.00405802	0.00671652	0.0479003	0.00842236	0.00190485	0.0190183	0.00423352	0.00670723	0.00744918	0.00881817	0.00875339	0.00989104	0.0234958	0.042783	0.0076265	0.00630107	0.0389417	0.0441661	0.02998	0.00503462	0.0682803	0.0300865	0.0840776	0.0467525	0.0457667	0.00886981	0.00653686	0.00189391	0.00470259	0.0106433	0.00701523	0.0100559	0.0127781	0.00176303	0.0505212
NA_RT 24.42	4				0.317638	0.234786	0.0210099	0.0208445	0.0341681	0.131527	0.0186322	0.0304957	0.0213714	0.0473117	0.0291919	0.0322533	0.179549	0.0510154	0.0101975	0.0584322	0.0235775	0.0428421	0.0234718	0.197065	0.0133304	0.0309439	0.209759	0.102062	0.0304025	0.0210261	0.118279	0.294472	0.076287	0.020375	0.168003	0.117346	0.475815	0.185285	0.382129	0.0234871	0.0240118	0.0103663	0.026247	0.0548417	0.0343786	0.120073	0.0509102	0.0129544	0.165655
NA_RT 24.47	4				0.0527134	0.00696942	0.00199034	0.0680529	0.265769	0.0237557	0.0205103	0.0971123	0.000409022	0.0544654	0.205241	0.263998	0.00144733	0.330754	0.0195151	0.0587751	0.00256353	0.0406277	0.258086	0.0111263	0.0209503	0.00155464	0.0303401	0.000873963	0.0337083	0.108731	0.0103371	0.00293143	0.111423	0.0896632	0.00171805	0.0912644	0.101181	0.034577	0.0274997	0.289761	0.144396	0.013663	0.00156843	0.175845	0.00289661	0.0152537	0.0144862	0.169869	0.00236944
NA_RT 24.71	4				0.724047	0.300526	0.0223388	0.017877	0.0224372	0.262599	0.0221336	0.0240815	0.0132152	0.0301093	0.0199121	0.0196463	0.528968	0.029714	0.032821	0.330808	0.0211378	0.0241201	0.0439269	0.404992	0.0384325	0.0191427	0.421352	0.177324	0.0328319	0.0286245	0.213982	0.462735	0.101058	0.0276016	0.244813	0.10548	1.44156	0.661678	0.422627	0.0410838	0.0231302	0.0246871	0.0623043	0.0436481	0.0254301	0.162556	0.0257772	0.0471059	0.272181
NA_RT 25.28	4				0.0192743	0.0225048	0.027339	0.0235288	0.0367451	0.0214095	0.0230542	0.0182926	0.0327788	0.0283091	0.018143	0.0257153	0.015077	0.0344989	0.0268693	0.0199908	0.0223649	0.0216884	0.0335051	0.0214478	0.0460807	0.0189363	0.0287856	0.0225166	0.0327728	0.0189157	0.0132506	0.0262252	0.0162784	0.01747	0.0198704	0.0167724	0.0158735	0.0204	0.0190879	0.0260607	0.0160511	0.0106331	0.013893	0.0253597	0.020705	0.0121984	0.015439	0.0130943	0.00901134
NA_RT 26.10	4				0.0107113	0.00559816	0.0128363	0.00781594	0.0170224	0.00412565	0.00870887	0.00925168	0.0273192	0.0156888	0.0081371	0.00947923	0.00231169	0.0246156	0.112639	0.00641887	0.0104801	0.0369826	0.0145573	0.00927558	0.0209812	0.00820674	0.0211892	0.00236746	0.0203083	0.00861459	0.00638067	0.00601981	0.00971246	0.00888077	0.00401519	0.00864907	0.00360239	0.00513138	0.012284	0.0105557	0.0148435	0.0148929	0.0116149	0.0235686	0.0152524	0.00350832	0.0111409	0.00804679	0.00448926
NA_RT 26.22	4				0.00089487	0.00187787	0.0063436	0.00478737	0.010091	0.00357844	0.00551787	0.00482625	0.0110289	0.0116085	0.0059859	0.00879262	0.00319361	0.0111524	0.00823505	0.00513765	0.00690462	0.011619	0.00948417	0.00439511	0.00923417	0.00467388	0.009373	0.00203103	0.0110342	0.00575585	0.00495947	0.000261474	0.00289272	0.00372308	0.00266508	0.00428332	0.0019768	0.00194169	0.000888022	0.00480172	0.0061155	0.00391256	0.00383407	0.0107912	0.00649144	0.00277655	0.00585251	0.00445351	0.00156242
NA_RT 26.36	4				0.0596151	0.00890725	0.0203419	0.00843064	0.0297112	0.0465518	0.0194174	0.0193778	0.0384032	0.0163498	0.0120074	0.0122858	0.011684	0.0230197	0.130738	0.010288	0.010765	0.0438477	0.037685	0.0114213	0.0496364	0.012233	0.0524734	0.0333533	0.039261	0.0163029	0.0529022	0.0116376	0.0763825	0.0242069	0.137406	0.0629247	0.0906045	0.0706348	0.0755279	0.0273875	0.0246169	0.0183746	0.0154773	0.0345727	0.0201777	0.00421932	0.0192504	0.00808707	0.0299448
NA_RT 28.28	4				11.8008	23.5331	3.27676	2.75794	2.3825	24.9442	2.27247	1.67758	0.237191	2.59843	1.34891	1.28287	26.3504	4.48397	0.698192	6.61184	4.0622	1.27091	0.788926	11.1969	1.19676	3.56189	19.0702	40.3402	1.07872	2.35981	2.97969	3.62369	7.55084	1.56658	25.6017	9.54454	16.1356	16.9021	21.6771	1.93706	0.887319	0.926351	2.41542	6.39851	7.72333	15.035	3.97463	3.45172	20.4975
NA_RT 28.75	4				0.0380683	2.58012	2.65716	2.2758	5.05816	0.0470074	2.72703	1.95306	6.22808	3.52766	1.76377	3.35162	5.03512	8.57549	3.764	6.17317	3.11867	5.73547	3.87338	0.0729928	7.18753	3.82964	10.2188	6.2727	5.6068	2.7245	3.89388	8.77065	3.83786	2.95691	5.34576	6.47695	0.0322871	4.01824	0.0288777	4.26176	4.24991	2.27728	2.37084	11.9619	4.43309	9.68464	4.88203	3.16877	4.39966
NA_RT 29.00	4				0.0259964	0.0130283	0.0253083	0.021796	0.0227695	0.0142534	0.0198973	0.0139698	0.0239594	0.0203237	0.0150988	0.0183016	0.0142892	0.0157811	0.0201845	0.018031	0.0204281	0.0169448	0.0243541	0.0170488	0.0220476	0.0254771	0.0337322	0.0190687	0.0233633	0.0217376	0.0215606	0.0189395	0.0167783	0.0224028	0.0201783	0.0180414	0.0253665	0.0164627	0.0285021	0.0199432	0.0153084	0.0130085	0.0135343	0.0152002	0.0117497	0.0136958	0.0155165	0.0172943	0.0151604
NA_RT 29.74	4				20.7944	27.2107	3.80401	3.01734	5.38564	36.4576	2.91177	2.1834	0.886993	5.04316	1.81571	3.5735	32.466	9.61829	1.1868	8.40945	4.41357	4.98594	2.52279	13.3044	3.03462	4.54261	23.7417	50.9141	5.06856	2.8662	5.69064	5.97559	11.8627	2.59975	38.5215	9.83916	30.0619	19.0149	31.2141	4.64902	2.86768	2.09618	3.76605	14.987	10.0925	16.4335	6.0777	3.6333	29.8718
NA_RT 30.10	4				0.00478911	0.0174918	0.00928679	0.0195165	0.0222674	0.00865068	0.0215364	0.0220316	0.0151984	0.0111278	0.0206881	0.00953699	0.0193294	0.0130842	0.0327214	0.0230655	0.0116943	0.0153945	0.0195573	0.0171703	0.0239565	0.0202553	0.0209597	0.0148619	0.0154598	0.0247873	0.0182216	0.0096747	0.0203166	0.0213498	0.00743903	0.0233779	0.0128912	0.0306989	0.0213912	0.0227535	0.00833052	0.0128067	0.00792487	0.0143574	0.0135085	0.0156738	0.0169749	0.0228352	0.0144356
NA_RT 30.53	4				0.0905415	0.148032	0.195314	0.310327	0.319897	0.223198	0.317237	0.156271	0.165739	0.368518	0.146532	0.17099	0.187343	0.342344	1.98917	0.278291	0.280994	0.336923	0.207881	0.0973103	0.938348	0.172293	0.378067	0.25016	0.212468	0.22162	0.135095	0.105493	0.160739	0.228457	0.176009	0.233405	0.19903	0.172386	0.171094	0.303998	0.19436	0.662869	0.12486	0.242069	0.478784	0.49814	0.577412	0.370795	0.202647
NA_RT 31.80	4				0.168372	0.131675	0.0233146	0.00849744	0.124773	0.113581	0.0139726	0.00968659	0.0233818	0.158022	0.00872921	0.0237084	0.38966	0.0220051	0.017312	0.0489365	0.0219158	0.0283165	0.0223829	0.0561069	0.0390977	0.0345003	0.124559	0.147128	0.0363705	0.0184604	0.34487	0.225448	0.230885	0.0159274	0.255373	0.0722661	0.490877	0.131045	0.20357	0.0260094	0.0210755	0.0181651	0.0168878	0.0321849	0.0298532	0.079563	0.163206	0.0126858	0.148764
NA_RT 31.87	4				5.04543	2.37893	0.574715	0.204624	0.578648	2.47087	0.244462	0.2093	0.283297	0.698805	0.189047	0.439953	3.05267	0.598237	0.17361	0.775764	0.584553	0.561314	0.454997	1.35181	0.51799	0.423641	2.76244	1.59104	0.510517	0.288352	2.18341	5.5034	1.41063	0.227909	1.85882	1.22933	7.20801	2.71576	4.50381	0.452143	0.465895	0.305369	0.595467	0.701544	0.675268	1.1487	1.10672	0.225225	1.79951
NA_RT 33.71	4				0.0151483	0.00228203	0.0162202	0.000983342	0.000764197	0.00962496	0.0103828	0.00630785	0.016096	0.0236886	0.0102274	0.00205178	0.00311847	0.0138028	0.00982517	0.00740091	0.0135619	0.0114301	0.000757567	0.00173993	0.0235345	0.00970542	0.00759207	0.00861234	0.0104148	0.00449567	0.00370014	0.00879317	0.00173659	0.00664402	0.013828	0.00862868	0.00884891	0.00546013	0.0110058	0.00172777	0.00824027	0.00447504	0.00898951	0.0133462	0.0134198	0.00285886	0.0186022	0.00131972	0.00488161
NA_RT 33.95	4				0.0328487	0.00360405	0.0558439	0.00220695	0.101264	0.0292783	0.0369585	0.0233819	0.0748594	0.0915138	0.0355362	0.085893	0.0750926	0.0548807	0.0252277	0.024368	0.0501725	0.0437309	0.0562515	0.000552964	0.0817903	0.0289429	0.0295136	0.0328399	0.0280847	0.0130666	0.0351056	0.0293061	0.0843535	0.0258779	0.0432459	0.0343083	0.0529526	0.0164109	0.0247841	0.0509841	0.0373519	0.0167844	0.0330224	0.0409561	0.0488799	0.00340973	0.0664774	0.00301407	0.0211409
NA_RT 35.34	4				0.636819	0.421775	0.0376637	0.0327444	0.0704638	0.382916	0.0450256	0.0330946	0.0704469	0.0904585	0.0267294	0.0789146	0.327712	0.0746972	0.0488658	0.117189	0.0338323	0.105246	0.0647186	0.22511	0.0660585	0.0487937	0.347583	0.387639	0.0906501	0.0420236	0.295376	0.135844	0.115296	0.045663	0.584663	0.142058	0.980297	0.273229	0.576012	0.0717958	0.0713695	0.0452797	0.0610445	0.110061	0.10227	0.291572	0.128879	0.0577504	0.558052
NA_RT 35.45	4				0.741293	0.331542	0.0460592	0.0221396	0.0553436	0.284773	0.031788	0.0232021	0.0405137	0.0729394	0.0219316	0.0533909	0.341405	0.0731603	0.0303969	0.0873222	0.0465751	0.0632779	0.0487485	0.0972032	0.0613131	0.0467598	0.436557	0.262452	0.0495659	0.0342021	0.245524	0.598977	0.180583	0.0321484	0.340577	0.170807	0.940487	0.278889	0.684543	0.0517128	0.0686865	0.0391326	0.054976	0.0897052	0.0549976	0.165499	0.117227	0.0285746	0.360249
NA_RT 38.98	4				0.097524	0.101966	0.00842635	0.00827625	0.0231473	0.062238	0.011865	0.00855343	0.0134138	0.0208751	0.00773971	0.017603	0.0632928	0.01655	0.01747	0.0239562	0.00783362	0.0275926	0.0171627	0.0526166	0.0236443	0.0106838	0.0590391	0.0477528	0.0196063	0.00903637	0.0601219	0.0248304	0.0271685	0.00971583	0.0667656	0.030255	0.173528	0.0552568	0.10782	0.0157681	0.0145816	0.0174406	0.0150512	0.0273272	0.0186295	0.0621868	0.032691	0.0163144	0.0939741
NA_RT 39.99	4				0.00535293	0.0066923	0.00412731	0.00254765	0.0102522	0.00892633	0.00422933	0.0043528	0.00264371	0.00504529	0.000466702	0.0033908	0.00150859	0.00216217	0.00131422	0.00203158	0.0021562	0.00607802	0.0209177	0.0055583	0.0189392	0.00290047	0.00972285	0.00764279	0.0203832	0.00758205	0.00873558	0.00328271	0.0136612	0.00808339	0.00268977	0.00708588	0.00474799	0.00771513	0.00626321	0.0164958	0.00865552	0.00397675	0.00863491	0.0103035	0.00892807	0.00520497	0.015556	0.00643771	0.00420854
NA_RT 40.19	4				49.6105	28.1242	2.42097	2.10044	5.74938	30.4246	2.53965	1.936	5.00068	5.24163	1.57002	5.14144	26.2455	6.48423	2.87719	7.08778	2.56417	6.97052	4.71376	14.2134	5.93066	2.38941	26.4415	29.2545	6.93846	2.70194	20.9371	0.768171	9.86727	2.7921	43.4989	9.39259	76.4887	16.8269	46.7832	5.04086	6.09125	2.75207	3.15353	10.7377	4.63182	18.002	8.31442	3.04153	37.6805
NA_RT 42.32	4				0.239679	0.205952	0.0105873	0.0164914	0.051109	0.166293	0.0233551	0.0141927	0.0271178	0.0441437	0.0104215	0.041833	0.151077	0.0399988	0.0263257	0.0438069	0.0108711	0.0447001	0.0381213	0.0794317	0.0332353	0.00863973	0.151156	0.11212	0.0424419	0.0184043	0.155764	0.00921207	0.0556795	0.0184364	0.151411	0.0605257	0.378834	0.102142	0.235788	0.0392545	0.036803	0.0224335	0.0249888	0.0741889	0.0420595	0.135225	0.0685834	0.027372	0.264804
NA_RT 48.60	4				2.11442	0.904067	0.0800094	0.0527244	0.252701	1.67576	0.110146	0.0473047	0.242294	0.300518	0.0662192	0.404861	1.26983	0.335255	0.0788562	0.294302	0.0941659	0.435531	0.826707	0.799391	0.965034	0.191135	2.00289	3.13043	0.870534	0.221582	1.82005	0.380303	0.952719	0.1942	3.40433	0.632706	9.56158	1.61684	3.40092	0.726701	0.236037	0.0460627	0.0796124	0.263188	0.173999	0.383811	0.214107	0.0928922	1.36479
NA_RT 49.49	4				65.167	27.8785	2.54417	1.73638	6.66908	48.4195	2.95712	1.54565	7.21144	5.70626	1.44084	6.84935	29.1762	7.34892	1.62154	6.67789	2.13082	9.00845	8.2171	14.5348	14.7629	4.17245	36.7839	65.4141	12.7686	3.36707	26.7829	7.22089	16.3686	3.44879	82.1629	11.5088	168.046	25.1178	67.9542	8.67894	8.16064	1.61577	2.77398	9.00676	5.1302	14.6846	7.17982	3.06106	45.6099
NA_RT 50.10	4				0.370183	0.0352772	0.0451351	0.0011055	0.00147152	0.00946284	0.00125238	0.00191278	0.050066	0.00283554	0.000545486	0.0103763	0.0756143	0.00865631	0.00219364	0.00775452	0.0436672	0.00500827	0.00843317	0.0166213	0.00289825	0.159744	0.15474	0.39731	0.0299177	0.00582314	0.0721038	0.972981	0.0182094	0.00364884	0.537659	0.0138836	0.05723	0.0791861	0.265178	0.00979578	0.00826499	0.00179545	0.0274965	0.00632156	0.0297153	0.0306848	0.0111121	0.00452706	0.230968
NA_RT 51.22	4				3.12753	1.9805	0.095081	0.111155	0.380213	2.33775	0.219221	0.0993398	0.349473	0.334725	0.0973331	0.416746	1.54781	0.372321	0.113824	0.468963	0.0873994	0.500003	0.799833	1.12732	1.04852	0.173883	2.08552	3.86989	0.948802	0.33481	2.01671	0.253774	0.868165	0.26863	4.64329	0.983913	10.2639	2.51124	3.52068	0.746536	0.523686	0.135312	0.153888	0.602473	0.376028	1.19384	0.503706	0.311107	3.15338
NA_RT 51.46	4				0.360568	0.134568	0.0391708	0.00723206	0.0026041	0.139356	0.00986805	0.00953358	0.047823	0.0209455	0.00116577	0.00532604	0.0443147	0.0212649	0.00273344	0.00586267	0.0365769	0.0225391	0.00856761	0.0620134	0.0244502	0.115413	0.169396	0.30695	0.0154725	0.0193156	0.0515807	0.668997	0.0382468	0.0188453	0.599185	0.056832	0.210799	0.136422	0.225568	0.01269	0.0167648	0.00619088	0.0458684	0.0219125	0.0327597	0.0591269	0.010103	0.0129935	0.0878358
NA_RT 52.64	4				6.97403	3.64716	0.0872336	0.175988	0.180671	0.959828	0.245089	0.119983	0.774724	0.205113	0.118567	0.410331	1.11325	0.244303	0.107207	1.17011	0.0883809	0.365103	0.304146	0.390519	0.258399	0.071799	0.996846	3.13146	0.430146	0.105898	0.400758	0.0376222	0.294306	0.481694	7.79609	1.31121	3.45334	2.4495	1.54736	0.445476	0.125125	0.173155	0.0793811	0.125828	0.273252	1.63774	0.316946	0.0947987	1.32926
NA_RT11.69	4				0.0092518	0.0039615	0.00428793	0.000322873	0.00148385	0.00149351	0.00105313	0.000380866	0.00103434	0.00203505	0.000282546	0.000899089	0.00764047	0.00121556	0.000132329	0.00317335	0.00307213	0.00137609	0.00132633	0.00321522	0.000313072	0.00209954	0.00192391	0.0108287	0.000966151	0.000737188	0.00511873	0.0150207	0.00342075	0.000880535	0.0128787	0.0018891	0.00282635	0.00704771	0.00201132	0.00125391	0.00119864	0.00029196	0.00122232	0.00184343	0.00172945	0.00267212	0.000840238	0.000987724	0.00806136
NA_RT20.13	4				0.0776715	0.0944493	0.186246	0.253358	0.252181	0.0891826	0.238948	0.164041	0.34484	0.286147	0.250297	0.299966	0.0621119	0.41936	0.0514169	0.10041	0.168463	0.218404	0.357741	0.0879374	0.166307	0.0688178	0.108531	0.0560327	0.260832	0.154949	0.0559262	0.0534262	0.110945	0.168116	0.0475606	0.126532	0.0674619	0.0786291	0.0747736	0.34193	0.169526	0.0439811	0.127975	0.287651	0.260043	0.0655714	0.118357	0.222753	0.0497205
NA_RT21.29	4				0.362476	0.417753	0.621374	0.239026	0.675549	0.464187	0.415301	0.399454	0.354967	0.346925	0.281668	0.0503111	0.461747	0.382378	0.00743385	0.24529	0.380652	0.241965	0.121516	0.355279	0.208964	0.405134	0.448115	0.25253	0.265208	0.191791	0.272266	1.44107	0.297382	0.17775	0.173652	0.193589	0.578564	0.199073	0.281515	0.0479812	0.472916	0.102782	0.434652	0.694721	0.525137	0.361626	0.494562	0.370094	0.0123936
NA_RT21.30	4				0.120826	0.0976486	0.107165	0.0113582	0.0499036	0.0461596	0.0196673	0.00876706	0.0321892	0.0472874	0.00618323	0.0266279	0.115684	0.0458718	0.0374886	0.0365966	0.0987144	0.0269785	0.0548697	0.117777	0.121457	0.156645	0.127471	0.17078	0.0269006	0.0194594	0.0848255	0.0124433	0.109361	0.0204487	0.137058	0.0482817	0.0911101	0.100365	0.11718	0.0486046	0.0371096	0.0187525	0.123024	0.0288483	0.10131	0.0743305	0.0602284	0.0210737	0.127968
NA_RT27.38	4				1.86721	1.87191	1.28459	1.29398	1.65993	1.60902	1.31242	1.01288	1.65228	1.14816	0.769776	1.04243	1.30666	1.57595	1.23701	1.14739	1.22461	1.29486	1.29519	1.4134	1.72665	1.05103	1.97235	1.78255	1.6232	0.981737	0.865041	0.619894	0.638443	0.510172	1.14611	0.839828	0.841049	1.38385	1.16233	0.759098	0.918837	0.580758	1.00147	1.5492	1.6835	1.14274	0.876325	0.939987	0.927732
Octadecadienoic acid, 9,12-	3				0.907451	0.690366	0.160554	0.0491402	0.244968	0.382633	0.0593726	0.12689	0.119759	0.382865	0.289111	0.390326	0.344775	0.137672	0.0528233	0.080099	0.0888679	0.152021	0.5495	1.56361	0.45711	0.153435	0.497789	0.293237	0.301599	0.0636422	0.458434	1.27683	0.669927	0.247993	1.09017	0.309254	1.91088	0.444427	1.0975	0.253299	0.344065	0.141342	0.337675	0.269303	0.143605	0.248464	0.133266	0.0287353	0.354511
Octadecanoic acid	2	CH3(CH2)16COOH	57-11-4	5281	17.8981	15.3648	1.8136	1.31306	2.05878	10.2194	1.67105	1.3779	1.77953	2.08417	1.46149	1.79857	9.71548	2.51462	1.50021	4.4636	1.8474	2.75139	1.68708	10.3186	2.38466	2.22898	10.8189	11.2382	2.74407	1.44418	7.06257	25.4117	4.99409	1.62476	15.4561	6.64824	30.0184	11.6494	16.0727	1.96049	1.93122	1.6934	1.48308	3.07865	1.83341	8.09044	3.5767	1.64375	12.5573
Octanoic acid	2	C8H16O2	124-07-2	379	0.0995952	0.0616906	0.0156397	0.00174781	0.00611057	0.0744955	0.0128789	0.00796534	0.0035989	0.00981647	0.0095933	0.00638377	0.0275378	0.00790678	0.0171708	0.0499837	0.0129658	0.00426583	0.0094174	0.0437732	0.0068576	0.00553221	0.0542017	0.0568651	0.00600223	0.0107094	0.0385455	0.073121	0.0236521	0.0132199	0.103981	0.0382495	0.171591	0.100525	0.078556	0.00585558	0.00736491	0.0215435	0.0059025	0.00630172	0.00568808	0.031569	0.016746	0.0152592	0.0689562
Organic acid_RT23.69 (potentially tartaric acid, higher RI deviation)	3				0.00100363	0.000989864	0.00127514	0.000920992	0.0016548	0.00164815	0.00083856	0.00104438	0.00239013	0.00111481	0.000320122	0.000277287	0.000197238	0.000654849	0.00263398	0.000199372	0.000253622	0.000258938	0.000535645	0.000911046	0.00140906	0.000948727	0.000362624	0.000387563	0.00040718	0.000283526	0.000122481	0.000581152	0.000201057	0.000134111	0.000267604	0.000204073	0.00148114	0.000153081	0.000790229	0.000466515	0.00110976	0.000910804	0.000877961	0.00228422	0.00161428	0.000665941	0.00137908	0.000737199	0.00117947
Ornithine/Arginine	3				0.00192986	0.00108657	0.00138173	0.0226524	0.232569	0.0343815	0.00577721	0.048169	0.00177552	0.036003	0.0675234	0.11614	0.00170641	0.146777	0.00791932	0.0367033	0.000971288	0.0135923	0.206778	0.0282334	0.0280537	0.001241	0.0656364	0.00150836	0.0361347	0.0316654	0.0226252	0.00123761	0.0973241	0.0292776	0.00155414	0.0525089	0.00308906	0.0269194	0.0123755	0.149736	0.0906763	0.0144414	0.00272927	0.101735	0.0071471	0.00845893	0.0208781	0.0405284	0.00518966
Ornithine/arginine/citrulline	3				0.0327447	0.0352608	0.00883044	0.0798827	0.0584029	0.0982577	0.112357	0.0472341	0.0875273	0.110929	0.0432892	0.0692373	0.0455037	0.112242	0.0300681	0.0577703	0.00327878	0.0993808	0.113743	0.0565194	0.20392	0.021443	0.130377	0.0221115	0.126076	0.0747614	0.0462116	0.00232558	0.0672176	0.153673	0.0173836	0.0511148	0.0223572	0.0710212	0.0562379	0.0808073	0.0674892	0.0388041	0.00177211	0.0792301	0.00518331	0.0508888	0.0486579	0.0494957	0.0372436
Oxalic acid	2	C2H2O4	144-62-7	971	8.74208	1.70132	0.807697	0.463884	1.05027	8.68616	1.1901	0.847757	2.68964	0.849595	0.783688	1.62962	4.39222	1.73283	0.000456146	4.91402	0.903523	3.64695	1.31124	3.64317	0.718624	0.809724	4.14203	8.08028	3.80421	1.12956	3.56272	12.9891	2.42017	1.2656	8.04076	4.69276	28.2363	10.2335	6.35621	1.89756	1.05907	0.463415	1.09374	2.38029	1.29807	4.11684	0.870803	1.79213	6.48961
Phenylalanine*	1	C9H11NO2	63-91-2	6140	0.978024	0.697814	0.432674	0.245716	0.376308	0.430386	0.334822	0.245577	0.303686	0.590514	0.443709	0.586193	0.431669	0.593302	0.238269	0.559396	0.368592	0.395432	0.627109	0.921985	0.521144	0.273598	0.461998	0.273382	0.404282	0.34504	0.294467	0.00642947	0.387191	0.462768	0.593293	0.661219	0.877957	0.977507	0.691252	0.440815	0.402089	0.237335	0.388551	0.46416	0.358632	0.363495	0.272348	0.353002	0.354326
Phosphoric acid 1	2	H3PO4	7664-38-2	1004	141.071	48.2314	11.3215	4.90991	22.1728	100.237	6.50885	3.26344	27.1645	17.8495	3.38292	17.7352	64.5786	31.2577	7.95892	9.08843	11.027	27.6689	20.6707	10.5339	41.5729	12.8083	105.481	114.281	37.7234	6.78313	53.2928	97.9834	35.6755	7.14505	159.797	13.6306	291.657	18.9713	157.655	18.9032	23.4875	6.15966	9.14807	40.9625	13.7548	24.846	22.4993	5.45642	79.0957
Phosphoric acid 2 (by product)	2	H3PO4	7664-38-2	1004	0.0361902	0.0218913	0.00791761	0.00117871	0.00471056	0.0151409	0.00381209	0.000351365	0.00438939	0.00419328	0.000887982	0.0032993	0.0323836	0.00420502	0.000968162	0.007209	0.00551945	0.00565666	0.00175119	0.0074759	0.00696762	0.00330155	0.0180846	0.0543977	0.007681	0.00222235	0.0105515	0.0982115	0.0104441	0.00355282	0.0450814	0.00771407	0.0783792	0.0212058	0.0234253	0.002934	0.00877232	0.00430744	0.00295235	0.0199191	0.00717304	0.00498357	0.00641442	0.00157127	0.0266361
Proline*	1	C5H9NO2	147-85-3	145742	0.541302	0.473027	1.0503	0.295198	0.777339	0.402358	0.743341	0.468836	0.243507	0.386842	0.723923	0.708372	0.521445	0.765447	0.15963	0.944896	0.855516	0.44049	0.667668	0.709497	0.146019	0.716753	0.436259	0.387935	0.300802	0.511297	0.336027	1.02408	0.640502	0.823303	0.448925	0.83406	0.375716	0.612745	0.326083	0.577128	0.293468	0.0722227	0.736965	0.162778	0.229981	0.391709	0.0776172	0.455844	0.336421
Pyruvate	1	C3H3O3	127-17-3	1060	0.00338703	0.000457204	0.000682787	0.000610103	0.000225111	0.00281581	0.000282799	0.000637581	0.000183149	0.000745918	0.00124874	0.000591663	0.000363787	0.00108529	0.0186397	0.00140069	0.000518932	0.000870644	0.000369575	0.00210729	0.0331255	0.000235695	0.00109435	0.00065633	0.000550522	0.000235648	0.000696582	0.00226146	0.00020783	0.000314157	0.00179076	0.000995525	0.00297966	0.00162894	0.00385209	0.000292001	0.000179457	0.0059621	0.000525493	0.000740253	0.000188705	0.000756675	0.000235966	0.000360694	0.000483683
Resveratrol/unkown	3				0.00889266	0.00128834	0.0315996	0.00165141	0.0467621	0.0168877	0.0410265	0.0224094	0.0495769	0.0698011	0.0249069	0.0414427	0.09219	0.0291831	0.0399269	0.0251639	0.0392255	0.0288041	0.0273064	0.00164323	0.0905543	0.0137922	0.0251737	0.0200331	0.0186227	0.0146915	0.0275351	0.00440164	0.0616694	0.0236465	0.0174887	0.0371821	0.0171276	0.0129888	0.0114346	0.0303326	0.027798	0.0275145	0.0258939	0.0234138	0.0470316	0.00287309	0.121727	0.00294404	0.0136599
Serine*	1	C3H7NO3	56-45-1	5951	0.305499	0.405091	0.775231	0.31555	0.71619	0.3543	0.413122	0.33984	0.560474	0.759729	0.541642	0.695327	0.340357	0.945544	0.244703	0.506585	0.605583	0.547281	1.03282	0.551721	0.534668	0.541515	0.529545	0.457074	0.614302	0.449076	0.224261	0.51321	0.465903	0.618881	0.313524	0.44216	0.286337	0.357829	0.438433	0.740115	0.633648	0.246122	0.686366	0.739677	0.649804	0.341081	0.525693	0.465746	0.219317
Sitosterin, -beta 46.19	3				0.107546	0.0603258	0.00833909	0.00419607	0.0130447	0.0567514	0.00677231	0.00408449	0.0119773	0.00891801	0.00299154	0.00900975	0.0282303	0.00880925	0.00328249	0.0092862	0.00497257	0.00933489	0.0127545	0.0304975	0.0115104	0.00698936	0.0473488	0.0546271	0.0174387	0.00618322	0.0361131	0.00419032	0.0350058	0.0116028	0.150888	0.0358221	0.251393	0.0682817	0.146973	0.0236885	0.011961	0.00363259	0.00833905	0.0173781	0.0115375	0.035646	0.0118566	0.00621343	0.0656734
S-methyl-cystein	2	C4H9NO2S	1187-84-4	24417	0.00450603	0.0106322	0.00889979	0.0096009	0.0126785	0.0103887	0.00980675	0.00787944	0.0112738	0.014658	0.0136362	0.0141929	0.00821895	0.0221233	0.00500992	0.0156815	0.00998682	0.0137636	0.0126353	0.00751204	0.00433351	0.00552523	0.00825666	0.00321665	0.011995	0.00900572	0.00223887	0.000980865	0.00694734	0.0105679	0.00254872	0.00907267	0.00736453	0.00581509	0.00543148	0.0125021	0.0110097	0.00496106	0.00827792	0.0152518	0.0113045	0.0105708	0.00765818	0.013834	0.0035571
Succinate	1	C4H4O4	110-15-6	1110	0.110429	0.0960192	0.0599858	0.0471131	0.0607037	0.0925856	0.0643346	0.0623202	0.0152622	0.0523862	0.0610074	0.0475413	0.0690179	0.0391417	0.0592312	0.0741284	0.0430833	0.0304736	0.0817184	0.20972	0.073872	0.0858377	0.121672	0.188577	0.0444556	0.0952735	0.0920723	0.599356	0.0675978	0.0716015	0.137595	0.101753	0.212959	0.12426	0.123301	0.0758338	0.0306724	0.0462109	0.0496908	0.0242613	0.0601951	0.0707379	0.0503736	0.0573662	0.110372
Tetradecanoic acid	2	C14H28O2	544-63-8	11005	0.732841	0.00168818	0.119548	0.0473846	0.0679758	0.00595526	0.0672942	0.0512512	0.0464522	0.258715	0.168648	0.249366	0.347722	0.0959298	0.000428961	0.170418	0.10127	0.0906135	0.322249	1.67668	0.00308835	0.144697	0.445422	0.428975	0.11425	0.0830227	0.297866	0.559268	0.309992	0.143877	0.926672	0.363446	0.0106333	0.555951	0.710311	0.0796046	0.136	0.000404784	0.111589	0.102536	0.0566789	0.00154376	0.176899	0.0663081	0.407628
Threitol	1	C4H10O4	7493-90-5	169019	0.00708882	0.00796523	0.00825582	0.00580963	0.00921688	0.00667326	0.00771032	0.00539687	0.00853578	0.00577989	0.00422826	0.00496028	0.00301536	0.00573482	0.00638127	0.00549872	0.0038276	0.00474554	0.00815632	0.00820357	0.0100672	0.00410942	0.00678144	0.00496466	0.00759745	0.00516533	0.00283003	0.00851097	0.00570754	0.00637321	0.00459284	0.00753987	0.00537951	0.00669768	0.00662229	0.00725214	0.00371333	0.00266315	0.00297483	0.00362617	0.0043914	0.00363196	0.00344179	0.0031916	0.00297137
Threonic acid	2	C4H8O5	7306-96-9	5460407	0.0730936	0.0593285	0.116386	0.0808132	0.159524	0.060897	0.0835863	0.0767199	0.17834	0.106307	0.0662482	0.0877631	0.0363607	0.116468	0.102123	0.0407064	0.0639174	0.0770997	0.208009	0.0901946	0.249289	0.0812086	0.117994	0.066657	0.205248	0.102468	0.0637075	0.05763	0.0598509	0.0708083	0.0418369	0.0578678	0.0370224	0.0408268	0.0420434	0.0973039	0.116324	0.0647365	0.0905506	0.191785	0.136273	0.0539706	0.0845637	0.0656708	0.0355828
Threonine*	2	C4H9NO3	72-19-5	6288	0.353169	0.407148	0.695671	0.35064	0.683434	0.355693	0.486439	0.379929	0.612882	0.783284	0.671659	0.748557	0.362555	1.04746	0.291349	0.589169	0.613261	0.603401	0.825944	0.471276	0.543743	0.442463	0.436077	0.33682	0.553623	0.426389	0.22265	0.962814	0.883212	1.09083	0.502891	0.898583	0.444016	0.736414	0.484953	1.1251	0.522873	0.228917	0.49694	0.617252	0.492545	0.318659	0.365348	0.421816	0.181941
Tocopherol, alpha-	2	C29H50O2	59-02-9	14985	1.65426	0.726701	0.135891	0.0683054	0.10845	0.76934	0.582838	0.456999	0.991871	1.66029	0.54964	2.05095	6.81942	2.03937	0.788113	1.48068	0.886412	1.53826	1.71039	3.66033	1.09868	0.134049	0.567253	0.441338	1.30674	0.314461	2.48948	0.304803	0.862523	0.105611	17.0809	2.52859	24.6688	3.99814	6.46659	1.05986	1.57639	0.513415	1.12416	3.21317	1.72461	6.26513	2.12061	0.835343	9.51528
Tryptophan*	1	C11H12N2O2	73-22-3	6305	0.276649	0.830846	0.278099	0.516242	1.64103	1.16013	0.677285	0.470996	0.218386	0.680865	0.825702	0.957558	4.87962	1.40505	1.04475	0.634267	0.257109	0.919754	0.520923	0.359974	0.387944	0.153761	0.807007	0.171831	0.503983	0.578248	3.12034	0.389014	1.90392	0.640619	0.220417	0.639182	1.28796	0.532725	0.543607	0.906334	0.559494	0.286017	0.258724	0.678615	0.245699	0.312004	0.484213	0.730946	2.13585
Tryptophan, N-acetyl-	2	C13H14N2O3	87-32-1	2002	0.257503	0.30093	0.0449132	0.0263205	0.0494679	0.158234	0.040714	0.0286608	0.0289076	0.0173555	0.0152773	0.0232744	0.0588119	0.0138635	0.0118744	0.0644428	0.0198763	0.0152887	0.0366261	0.1447	0.029093	0.0305749	0.137001	0.14404	0.038196	0.0240617	0.0879112	0.184836	0.132127	0.0595242	0.409146	0.158045	0.783053	0.372925	0.436526	0.0565435	0.0236265	0.0229077	0.0390703	0.0265165	0.0307004	0.133917	0.0404164	0.0239327	0.15205
Tyrosine	2	C9H11NO3	60-18-4	6057	0.106296	0.259507	0.331496	0.205026	0.282789	0.374965	0.238978	0.158259	0.199493	0.5718	0.389367	0.573409	0.197938	0.617731	0.412133	0.243708	0.187326	0.298224	0.64742	0.203188	0.739132	0.114522	0.360614	0.0409089	0.323041	0.250005	0.154622	0.00926972	0.361177	0.472652	0.0739722	0.317821	0.201606	0.183763	0.176688	0.420548	0.428696	0.244378	0.316802	0.362342	0.171677	0.141566	0.173693	0.231296	0.0998343
Uracil	2	C4H4N2O2	66-22-8	1174	0.020818	0.139595	0.0232502	0.0402497	0.0196039	0.0458199	0.0252808	0.0130856	0.0277789	0.0830673	0.010972	0.0209563	0.0301017	0.0119812	0.00584474	0.00367165	0.0185436	0.0146878	0.0314561	0.00779825	0.0266366	0.012477	0.0222554	0.0664643	0.0206996	0.0310937	0.0181848	0.0425875	0.0177353	0.0248862	0.0476726	0.0226093	0.0394052	0.00894667	0.021776	0.0402742	0.0275907	0.0655844	0.00272082	0.0568256	0.117117	0.0722057	0.17115	0.0473597	0.0457094
Urea 1	2	CH4N2O	57-13-6	1176	0.00113704	0.0141922	0.00332124	0.00318825	0.00262247	0.00585806	0.00189841	0.000989733	0.00150893	0.0102911	0.00441582	0.00928599	0.0328997	0.0177983	0.0120116	0.00759965	0.00992097	0.0038894	0.00204757	0.0065071	0.00522734	0.00640083	0.00542376	0.00444007	0.00314155	0.000954233	0.000987753	0.00752248	0.00220506	0.000895087	0	0.00157753	0.00887039	0.0033758	0.0064303	0.00109321	0.00337926	0.00117421	0.00279563	0.00496083	0.0059957	0.0161369	0.00269965	0.00357096	0.0031936
Urea derivative 2	2	CH4N2O	57-13-6	1176	0.00624454	13.2696	5.66474	3.11246	6.72173	5.90558	7.85508	5.96849	0.985687	6.21475	7.34613	5.35102	9.45845	3.38331	4.38651	14.4785	5.98372	1.41472	7.59841	13.2622	7.38729	5.60725	8.12642	0.00326753	1.42539	8.47324	8.65472	0.00583455	7.19893	7.88285	11.6968	10.0736	10.0456	15.1886	12.3448	5.90282	2.29856	3.48599	3.78086	0.485182	4.35379	6.19334	3.3972	4.62501	7.28007
Urea-like compound (low match factor)	3	CH4N2O	57-13-6	1176	0.34528	0.550104	0.108451	0.228115	0.532167	0.34914	0.152435	0.307459	0.0854037	0.534141	0.434675	0.566993	0.375661	0.701514	0.0627319	0.171528	0.112116	0.589852	0.493414	0.100483	0.269249	0.0704038	0.384556	11.1081	0.157236	0.295607	0.564785	16.4365	0.243799	0.187113	6.66594	0.405386	0.97027	0.171562	0.85814	0.305759	0.0635354	0.0618169	0.215501	0.20877	0.238838	6.19334	0.176833	0.29841	0.056159
Uric acid	2	C5H4N4O3	69-93-2	1175	0.000133353	0.000363992	0.000117264	0.505339	1.56547	0.000485917	0.000148553	0.000511444	0.000245162	0.0287615	0.0744077	0.471499	0.000374391	0.000536988	0.639227	0.000251747	0.000146561	0.000110468	1.7649	5.14301e-05	0.214158	9.55688e-05	0.000289271	0.000190678	6.87623e-05	0.000516455	0.288299	0.000209295	0.0170087	9.2092e-05	0.000410559	0.000133931	0.000223883	0.000164878	0.000204848	0.268796	0.0482022	0.000123613	0.000195566	0.978851	0.000446491	3.34495e-05	0.329632	0.100587	0.000722358
Valine	1	C5H11NO2	72-18-4	6287	1.94614	1.12376	2.11838	0.815252	1.61988	1.20831	1.10748	0.840995	1.32904	1.82283	1.27711	1.65684	1.09775	1.96	0.830791	1.27804	1.55661	1.04637	2.15736	1.44305	1.05678	1.19633	1.28779	1.16865	0.948665	0.782634	0.756038	2.16468	1.76421	1.60053	2.18574	1.53822	1.48179	1.50433	1.55708	1.7755	1.0895	0.50625	1.30339	0.898145	0.998331	0.625807	0.644776	0.74206	0.795148
*For these metabolites, more than one derivative was detected. The sum of peak areas of all derivatives was calculated.
**MSI levels according to Metabolomics Standard Initiative (MSI) (Sumner et al. 2007)
Level 1	Identified metabolites (mass spectra and retention index compared to reference compounds anaylzed under same conditions)
Level 2	Putatively annotated compounds (EI mass spectra and retention index compared to spectral library (gmd, in house library))
Level 3	Putatively characterised compound classes (spectral similarity to known compounds/mass fragments, but no matching RT/RI)
Level 4	Unknown compounds (not annotated due to low spectral matches and/or low RI matches)
abbreviations:
NA	not annotated
RT	retention time
[truncated: 243 more columns]
